# Supplementary material for: Revealing Subtle Functional Subgroups in Class A Scavenger Receptors by Pattern Discovery and Disentanglement of Aligned Pattern Clusters
Source: Proteomes. 2018 Feb 8;6(1):10. doi: 10.3390/proteomes6010010 (PMC5874769; doi:10.3390/proteomes6010010)
Supplement: Supplementary file 1 [file proteomes-06-00010-s001.zip]

Archive with 8 entries (6 files):
- supplimentary/software/
- supplimentary/software/ARADD/
- supplimentary/software/ARADD/ARADD.exe
- supplimentary/software/ARADD/MathNet.Numerics.dll
- supplimentary/software/ARADD/NVelocity.dll
- supplimentary/software/Read Me.txt
- supplimentary/software/Testdata_C_6382.csv
- supplimentary/Supplementary Table S1.xlsx
