# Supplementary material for: Revealing Subtle Functional Subgroups in Class A Scavenger Receptors by Pattern Discovery and Disentanglement of Aligned Pattern Clusters
Source: Proteomes. 2018 Feb 8;6(1):10. doi: 10.3390/proteomes6010010 (PMC5874769; doi:10.3390/proteomes6010010)
Supplement: Supplementary file 1 [file proteomes-06-00010-s001.zip › supplimentary/software/Read Me.txt]

ARADD Software

1. Run ARADD.exe to start the software.
2. Click the button "LOAD CSV FILE" and select the test data (Testdata_C_6382.csv) in attachment. Then the software could show the information of input data. 
3. Click the button "Generate FM and SRV", then the SRV result will generated and saved in the same folder with software. (If you want to save all discovered ARAs by SRV method, you can click the button "Save ARAs", or you can ignore this button)
4. Click the button "PCs", then input the number of PCs you want to consider based on PC Variances, then press "Generate RSRV" button. The PCD result and RSRV matrix are generated and saved in the same folder with software.
5. Click the button "Load Result", then select the SRV result data or RSRV result data that you want to highlight, such as, "SRRes.csv", "RSRV1_Res.csv" and so on. Finally the SRRes.csv.xlsx and RSRV1_Res.csv.xlsx is the result of highlighting significant ARAs.
