# Supplementary material for: Revealing Subtle Functional Subgroups in Class A Scavenger Receptors by Pattern Discovery and Disentanglement of Aligned Pattern Clusters
Source: Proteomes. 2018 Feb 8;6(1):10. doi: 10.3390/proteomes6010010 (PMC5874769; doi:10.3390/proteomes6010010)
Supplement: Supplementary file 1 [file proteomes-06-00010-s001.zip › supplimentary/software/Testdata_C_6382.csv]

Class	Fungi	Fungi	Fungi	Fungi	Fungi	Fungi	Fungi	Fungi	Fungi	Fungi	Fungi	Fungi	Fungi	Fungi	Fungi	Fungi	Fungi	Fungi	Fungi	Fungi	Insect	Insect	Insect	Insect	Insect	Insect	Insect	Insect	Insect	Insect	Mammal	Mammal	Mammal	Mammal	Mammal	Mammal	Mammal	Mammal	Mammal	Mammal	Mammal	Mammal	Mammal	Mammal	Mammal	Mammal	Mammal	Mammal	Mammal
70	H	N	N	N	S	T	T	T	T	T	T	T	T	T	T	T	T	T	T	T	T	T	T	T	T	T	T	T	T	T	T	T	T	T	T	T	T	T	T	T	T	T	T	T	T	T	T	T	T
71	L	L	M	M	M	L	L	M	M	M	L	L	F	L	M	M	M	L	L	M	L	L	L	L	L	L	L	L	L	L	L	L	L	L	L	L	L	L	L	L	L	L	L	L	L	L	L	L	L
72	F	S	S	S	S	F	F	S	S	S	F	F	L	Y	S	S	S	F	F	S	F	F	F	F	F	F	F	F	F	F	M	M	M	M	M	M	M	M	M	M	M	M	M	M	M	M	M	M	M
73	E	D	E	D	D	E	E	D	D	D	A	E	E	D	D	D	D	T	E	D	E	E	E	E	E	I	E	E	E	E	E	E	E	E	E	E	E	E	E	E	E	E	E	E	E	E	E	E	E
74	Y	Y	Y	Y	Y	Y	Y	Y	Y	Y	Y	Y	Y	Y	Y	Y	Y	Y	Y	Y	Y	Y	Y	Y	Y	Y	Y	Y	Y	Y	Y	Y	Y	Y	Y	Y	Y	Y	Y	Y	Y	Y	Y	Y	Y	Y	Y	Y	Y
75	L	L	L	L	L	L	L	L	L	L	L	L	L	L	L	L	L	L	L	L	L	L	L	L	L	L	L	L	L	L	L	L	L	L	L	L	L	L	L	L	L	L	L	L	L	L	L	L	L
76	E	E	T	T	E	E	E	E	E	E	E	E	E	L	E	E	E	E	E	E	E	E	E	E	E	E	E	E	E	E	E	E	E	E	E	E	E	E	E	E	E	E	E	E	E	E	E	E	E
77	N	N	N	N	N	N	N	N	N	N	N	N	N	N	N	N	N	N	N	N	N	N	N	N	N	N	N	N	N	N	N	N	N	N	N	N	N	N	N	N	N	N	N	N	N	N	N	N	N
78	P	P	P	P	P	P	P	P	P	P	P	P	P	P	P	P	P	P	P	P	P	P	P	P	P	P	P	P	P	P	P	P	P	P	P	P	P	P	P	P	P	P	P	P	P	P	P	P	P
79	K	K	K	K	K	K	K	K	K	K	K	K	K	K	K	K	K	K	K	K	K	K	K	K	K	K	K	K	K	K	K	K	K	K	K	K	K	K	K	K	K	K	K	K	K	K	K	K	K
80	K	K	K	K	K	K	K	K	K	K	K	K	K	K	K	K	K	K	K	K	K	K	K	K	K	K	K	K	K	K	K	K	K	K	K	K	K	K	K	K	K	K	K	K	K	K	K	K	K
81	Y	Y	Y	Y	Y	Y	Y	Y	Y	Y	Y	F	Y	Y	Y	Y	Y	Y	Y	Y	Y	Y	Y	Y	Y	Y	Y	Y	Y	Y	Y	Y	Y	Y	Y	Y	Y	Y	Y	Y	Y	Y	Y	Y	Y	Y	Y	Y	Y
82	I	I	I	I	I	I	I	I	I	I	I	I	I	I	I	I	I	I	I	I	I	I	I	I	I	I	I	I	I	I	I	I	I	I	I	I	I	I	I	I	I	I	I	I	I	I	I	I	I
83	P	P	P	P	P	P	P	P	P	P	P	P	P	P	P	P	P	P	P	P	P	P	P	P	P	P	P	P	P	P	P	P	P	P	P	P	P	P	P	P	P	P	P	P	P	P	P	P	P
84	G	G	G	G	G	G	G	G	G	G	G	G	G	G	G	G	G	G	G	G	G	G	G	G	G	G	G	G	G	G	G	G	G	G	G	G	G	G	G	G	G	G	G	G	G	G	G	G	G
85	T	T	T	T	T	T	T	T	T	T	T	T	T	T	T	T	T	T	T	T	T	T	T	T	T	T	T	T	T	T	T	T	T	T	T	T	T	T	T	T	T	T	T	T	T	T	T	T	T
86	K	K	K	K	K	K	K	K	K	K	K	K	K	K	K	K	K	K	K	K	K	K	K	K	K	K	K	K	K	K	K	K	K	K	K	K	K	K	K	K	K	K	K	K	K	K	K	K	K
87	M	M	M	M	M	M	M	M	M	M	M	M	M	M	M	M	M	M	M	M	M	M	M	M	M	M	M	M	M	M	M	M	M	M	M	M	M	M	M	M	M	M	M	M	M	M	M	M	M
88	A	A	A	A	A	A	A	A	A	A	A	A	A	V	A	A	A	A	A	A	I	I	V	V	V	V	I	I	I	I	I	I	I	I	I	I	I	I	I	I	I	I	I	I	I	I	I	I	I
89	F	F	F	F	F	F	F	F	F	F	F	F	F	F	F	F	F	F	F	F	F	F	F	F	F	F	F	F	F	F	F	F	F	F	F	F	F	F	F	F	F	F	F	F	F	F	F	F	F
90	G	G	G	G	G	G	G	G	G	G	A	G	G	P	G	G	G	G	G	G	A	A	A	A	A	A	A	A	A	A	A	A	A	A	A	A	A	A	A	A	A	A	A	A	A	V	V	V	V
91	G	G	G	G	G	G	G	G	G	G	G	G	G	G	G	G	G	G	G	G	G	G	G	G	G	G	G	G	G	G	G	G	G	G	G	G	G	G	G	G	G	G	G	G	G	G	G	G	G
92	L	L	L	L	L	L	L	L	L	L	F	L	L	L	L	L	L	L	L	L	L	L	L	L	L	L	L	L	L	I	I	I	I	I	I	I	I	I	I	I	I	I	I	I	L	I	I	I	I
93	K	K	K	K	K	K	K	K	K	K	K	K	K	K	K	K	K	K	K	K	K	K	K	K	K	K	K	K	K	K	K	K	K	K	K	K	K	K	K	K	K	K	K	K	K	K	K	K	K
94	K	K	K	K	K	K	K	K	K	K	K	K	K	K	K	K	K	K	K	K	K	K	K	K	K	K	K	K	K	K	K	K	K	K	K	K	K	K	K	K	K	K	K	K	K	K	K	K	K
95	P	A	E	E	E	P	D	P	A	E	P	N	E	P	P	E	P	D	A	A	P	P	A	P	A	P	P	P	P	K	K	K	K	T	T	K	K	K	K	K	K	K	K	K	K	K	K	K	K
96	K	K	K	K	K	K	K	K	K	K	A	K	K	Q	K	K	K	K	K	K	N	N	N	Q	N	E	N	N	N	N	T	G	D	G	G	G	G	G	G	T	T	G	G	G	S	E	E	E	E
[truncated: 36 more columns]
