# Supplementary material for: Revealing Subtle Functional Subgroups in Class A Scavenger Receptors by Pattern Discovery and Disentanglement of Aligned Pattern Clusters
Source: Proteomes. 2018 Feb 8;6(1):10. doi: 10.3390/proteomes6010010 (PMC5874769; doi:10.3390/proteomes6010010)
Supplement: Supplementary file 1 [file proteomes-06-00010-s001.zip › supplimentary/Supplementary Table S1.xlsx]

## Sheet: meme-output
id	class	start	p-value	site
1	marco	458	7.91e-15	VFCRMLGYSKGRALY		425.105
2	marco	458	7.91e-15	VFCRMLGYSKGRALY
3	marco	454	1.4e-14	VFCRMLGYSRGRALY
4	marco	457	1.22e-14	VFCRMLGFSRGRAVY
5	marco	457	1.39e-13	VFCRMLGYSRGRALS
6	marco	458	2.15e-11	VFCRMLGYSSGRGLG
7	marco	461	1.83e-11	VFCRMLGYSNGKAIG
8	marco	437	1.07e-12	VFCRMLGFSSGRAIS
9	marco	329	1.07e-12	VFCRMLGYSSGSPVY
10	marco	454	4.64e-14	VFCRMLGYSSGSAVY
11	marco	460	9.51e-12	VFCRMLGYSTGTAIT
12	marco	462	1.44e-12	VFCRMLGYSRGTALT
13	marco	410	1.3e-12	VFCRMLGYSRGTALF
14	marco	471	2.52e-11	VFCRMLGYSSGLATT
15	marco	407	3.65e-12	VFCRMLGYSRGDGYS
18	marco	109	6.3e-11	VVCRMLGYSRAVQAF
19	marco	454	7.91e-15	VFCRMLGYSKGRALY
20	marco	458	6.45e-13	VFCRMLGYSRGRALN
21	marco	423	4.66e-11	VFCRMLGYSSGKGFT
22	scara3	70	1.22e-11	AVLASLVFRKVDSLS		69.6429
23	scara3	70	1.22e-11	AVLASLVFRKVDSLS
24	scara3	70	1.22e-11	AVLASLVFRKVDSLS
25	scara3	70	1.69e-11	AVLASLVFRRVDSLS
26	scara3	70	1.22e-11	AVLASLVFRKVDSLS
27	scara3	70	1.22e-11	AVLASLVFRKVDSLS
28	scara3	70	1.22e-11	AVLASLVFRKVDSLS
29	scara3	70	1.22e-11	AVLASLVFRKVDSLS
30	scara3	70	1.22e-11	AVLASLVFRKVDSLS
31	scara3	70	1.22e-11	AVLASLVFRKVDSLS
32	scara3	71	1.22e-11	AVLASLVFRKVDSLS
33	scara3	71	1.22e-11	AVLASLVFRKVDSLS
41	scara3	70	1.22e-11	AVLASLVFRKVDSLS
42	scara3	63	1.22e-11	AVLASLVFRKVDSLS
43	scara4	52	2.11e-14	ITVAILGYKVVEKMD		55.625
44	scara4	98	2.11e-14	ITVAILGYKVVEKMD
45	scara4	33	2.11e-14	ITVAILGYKVVEKMD
46	scara4	52	2.11e-14	ITVAILGYKVVEKMD
47	scara4	52	2.11e-14	ITVAILGYKVVEKMD
48	scara4	52	2.11e-14	ITVAILGYKVVEKMD
49	scara4	50	2.11e-14	ITVAILGYKVVEKMD
50	scara4	52	2.11e-14	ITVAILGYKVVEKMD
51	scara4	32	2.11e-14	ITVAILGYKVVEKMD
52	scara4	53	2.11e-14	ITVAILGYKVVEKMD
53	scara4	48	2.11e-14	ITVAILGYKVVEKMD
54	scara4	39	2.11e-14	ITVAILGYKVVEKMD
55	scara4	50	2.11e-14	ITVAILGYKVVEKMD
56	scara4	52	2.11e-14	ITVAILGYKVVEKMD
57	scara4	52	1.75e-13	ITIAILGYKVVEKMD
58	scara4	79	2.19e-13	ITVAILGYKVVEKMN
59	scara4	51	2.11e-14	ITVAILGYKVVEKMD
60	scara4	52	2.11e-14	ITVAILGYKVVEKMD
61	scara4	52	2.78e-12	ITVSILGYKVVERMD
62	scara4	67	8.03e-12	IAVAVLGYKVVQRVD
63	scara4	52	6.21e-12	IAVAVLGYKVVQRMD
64	scara4	110	2.11e-14	ITVAILGYKVVEKMD
65	scara4	52	2.11e-14	ITVAILGYKVVEKMD
66	scara4	53	8.03e-12	IAVAVLGYKVVQRVD
68	scara5	429	6.67e-18	VVCRMLGFRGVEEVY		422.667
69	scara5	429	6.67e-18	VVCRMLGFRGVEEVY
70	scara5	392	6.67e-18	VVCRMLGFRGVEEVY
71	scara5	429	6.67e-18	VVCRMLGFRGVEEVY
72	scara5	425	1.32e-16	VVCRMLGFHGVEEVY
73	scara5	426	1.02e-15	VVCRMLGFHSVEEVH
74	scara5	428	1.06e-14	VACRMLGFRGAEEVY
75	scara5	429	1.1e-13	VVCRMLGFPGAEDVH
76	scara5	428	1.96e-13	VVCRMLGFPSAEDVH
77	scara5	429	5.89e-15	VVCRMLGFRGAEEVS
78	scara5	428	6.67e-18	VVCRMLGFRGVEEVY
79	scara5	428	6.67e-18	VVCRMLGFRGVEEVY
80	scara5	428	2.31e-17	VVCRMLGFRSVEEVY
81	scara5	429	6.67e-18	VVCRMLGFRGVEEVY
82	scara5	428	3.35e-19	VVCRMLGYRGVEEVY
83	scara5	429	1.02e-15	VVCRMLGFRGADEVY
85	scara5	424	5.04e-16	VVCRMLGFKGAEEVY
86	scara5	346	4.36e-15	VVCRMLGYRGATEVH
87	scara5	434	1.23e-13	VVCRMLGFRGAKEIH
88	scara5	429	6.67e-18	VVCRMLGFRGVEEVY
89	scara5	429	6.67e-18	VVCRMLGFRGVEEVY
90	sra	386	4.36e-15	VVCRSLGYPGVQAVH		367.647
91	sra	386	4.36e-15	VVCRSLGYPGVQAVH
92	sra	373	3.58e-14	VICRSLGYPGVQAVH
93	sra	386	1.68e-15	VVCRSLGYPGVQAVY
94	sra	389	7.15e-13	VVCRSLGYQEVLAVH
95	sra	389	2.1e-12	VVCRSLGYQDVLTVH
96	sra	389	2.33e-15	VVCRSLGYRGVKSVH
97	sra	389	1.44e-12	VICRSLGYQGARNVH
98	sra	388	1.02e-15	VVCRSLGYKGVQSVH
99	sra	381	5.81e-13	VICRSLGYQGVKNVH
100	sra	386	1.07e-12	VICRSLGYQNVQNVH
101	sra	389	1.96e-13	VICRSLGYHGVQTVH
102	sra	389	3.06e-13	VICRSLGYQGVQTVH
103	sra	65	3.41e-06	VLIPLTGFITAQALR
104	sra	387	5.24e-13	VVCRSLGYLDVERVH
105	sra	392	1.22e-11	VVCKMLGYTGVAQVY
106	sra	386	4.36e-15	VVCRSLGYPGVQAVH
